# Supplementary material for: Propofol emulsification in Intralipid and SMOFlipid: A promising alternative in response to future shortages
Source: PLoS One. 2025 Sep 8;20(9):e0331651. doi: 10.1371/journal.pone.0331651 (PMC12416718; doi:10.1371/journal.pone.0331651)
Supplement: S2 File — (XLSX) [file pone.0331651.s002.xlsx]

## Sheet: HPLC valid J1
Data#	Data Filename	Sample Name	Ret. Time	Area	Height
1	blk_002.lcd	blk	-----	-----	-----		Masse de propofol (mg)	Volume de propofol (mL)	Concentration réelle (mg/mL)	Standard Flux #1
2	STD-80-Flux_003.lcd	STD-80-Flux	12.332	730414	30405		101.62	100	1.0162	Conc nominale (mg/mL)	Concentrations réelles (mg/mL)	Area moyenne	ET	CV	Recouvrement
3	STD-90-Flux_004.lcd	STD-90-Flux	12.329	826093	34952					8	8.1296	730720	1526.69	0.00208929	0.99841
4	STD-100-Flux_005.lcd	STD-100-Flux	12.337	914595	39257					9	9.1458	826900	3402.43	0.00411468	1.00322
5	STD-110-Flux_006.lcd	STD-110-Flux	12.338	1009843	42745					10	10.162	914286	4733.69	0.00517747	0.997541
6	STD-120-Flux_007.lcd	STD-120-Flux	12.348	1099473	46349					11	11.1782	1010101	2807.75	0.00277968	1.00119
7	blk_008.lcd	blk	-----	-----	-----					12	12.1944	1100774	4949.75	0.00449661	0.999599
8	STD-80-Flux_009.lcd	STD-80-Flux	12.346	729756	30319		Facteur de dilution courbe de calibration	Facteur de dilution échantillons
9	STD-90-Flux_010.lcd	STD-90-Flux	12.356	824065	34338		100	101
10	STD-100-Flux_011.lcd	STD-100-Flux	12.345	910470	37640					Slope	90859
11	STD-110-Flux_012.lcd	STD-110-Flux	12.347	1008544	41995					Intercept	-6752.6	Coeff. détermin.	0.99982
12	STD-120-Flux_013.lcd	STD-120-Flux	12.34	1097529	45756						-0.00738565
13	blk_014.lcd	blk	-----	-----	-----
14	STD-80-Flux_015.lcd	STD-80-Flux	12.341	729749	30378
15	STD-90-Flux_016.lcd	STD-90-Flux	12.342	825605	34247
16	STD-100-Flux_017.lcd	STD-100-Flux	12.332	911222	37553
17	STD-110-Flux_018.lcd	STD-110-Flux	12.33	1007885	41919
18	STD-120-Flux_019.lcd	STD-120-Flux	12.327	1098000	45512
19	blk_020.lcd	blk	-----	-----	-----
20	PropIL-1-Fond_021.lcd	PropIL-1-Fond	12.338	908413	38167
21	PropIL-1-Surface_022.lcd	PropIL-1-Surface	12.337	915154	38568
22	PropIL-1-Centre_023.lcd	PropIL-1-Centre	12.328	906377	38820
23	PropIL-2-Fond_024.lcd	PropIL-2-Fond	12.316	886965	38065
24	PropIL-2-Surface_025.lcd	PropIL-2-Surface	12.306	886820	38602
25	PropIL-2-Centre_026.lcd	PropIL-2-Centre	12.296	895353	38810
26	PropSMOF-1-Fond_027.lcd	PropSMOF-1-Fond	12.3	892175	37953
27	PropSMOF-1-Surface_028.lcd	PropSMOF-1-Surface	12.299	884810	37781		Masse propofol (g)	Volume (mL)	Échantillon	Aire du pic	Concentration attendue (mg/mL)	Regressed (mg/mL)	% of attendu	% OF NOM	% of NOM moyen	CV (%)
28	PropSMOF-11-Centre_029.lcd	PropSMOF-1-Centre	12.291	872046	37115		502.63	50	PropIL-1-Fond	908413	10.0526	9.97265	0.992046	0.997265	0.998974	0.00501113
29	PropSMOF-2-Fond_030.lcd	PropSMOF-2-Fond	12.295	896071	38229		502.63	50	PropIL-1-Surface	915154	10.0526	10.0461	0.999354	1.00461
30	PropSMOF-2-Surface_031.lcd	PropSMOF-2-Surface	12.308	889777	37927		502.63	50	PropIL-1-Centre	906377	10.0526	9.95046	0.989839	0.995046
31	PropSMOF-2-Centre_032.lcd	PropSMOF-2-Centre	12.309	889808	37723		497.36	50	PropIL-2-Fond	886965	9.9472	9.73892	0.979062	0.973892	0.976887	0.00544941
32	blk_033.lcd	blk	-----	-----	-----		497.36	50	PropIL-2-Surface	886820	9.9472	9.73734	0.978903	0.973734
33	STD-80-Flux_034.lcd	STD-80-Flux	12.296	732962	31051		497.36	50	PropIL-2-Centre	895353	9.9472	9.83033	0.988251	0.983033
34	STD-90-Flux_035.lcd	STD-90-Flux	12.296	831836	35495		494.4	50	PropSMOF-1-Fond	892175	9.888	9.7957	0.990665	0.97957	0.969583	0.0114463
35	STD-100-Flux_036.lcd	STD-100-Flux	12.288	920857	38819		494.4	50	PropSMOF-1-Surface	884810	9.888	9.71544	0.982549	0.971544
36	STD-110-Flux_037.lcd	STD-110-Flux	12.3	1014132	42711		494.4	50	PropSMOF-1-Centre	872046	9.888	9.57635	0.968482	0.957635
37	STD-120-Flux_038.lcd	STD-120-Flux	12.324	1108094	46278		501.22	50	PropSMOF-2-Fond	896071	10.0244	9.83815	0.981421	0.983815	0.979254	0.0040338
							501.22	50	PropSMOF-2-Surface	889777	10.0244	9.76957	0.974579	0.976957
							501.22	50	PropSMOF-2-Centre	889808	10.0244	9.7699	0.974612	0.97699
								Légende:
									Écart =
									< 5 %
									10% ≤ é ≤ 5%
									> 10%

## Sheet: HPLC valid J2
Data#	Data Filename	Sample Name	Ret. Time	Area	Height
1	blk_001.lcd	blk	-----	-----	-----		Masse de propofol (mg)	Volume de propofol (mL)	Concentration réelle (mg/mL)	Standard Flux #2
2	STD-80-Flux_002.lcd	STD-80-Flux	12.316	735296	30864		101.62	100	1.0162	Conc nominale (mg/mL)	Concentrations réelles (mg/mL)	Area moyenne	ET	CV	Recouvrement		1016.2		Nom de l'échantillon	Volume de la solution mère (µL)	Volume de diluant (µL)	Concentration réelle des échantillons (µg/mL)
3	STD-90-Flux_003.lcd	STD-90-Flux	12.317	832007	34961					8	8.1296	735981	1599.05	0.00217268	0.998513		81.296		0.8	80	920	81.296
4	STD-100-Flux_004.lcd	STD-100-Flux	12.323	926109	38595					9	9.1458	833267	1824.59	0.00218968	1.00203		91.458		0.9	90	910	91.458
5	STD-110-Flux_005.lcd	STD-110-Flux	12.328	1016220	42207					10	10.162	927485	1315.66	0.00141852	1.0016		101.62		1	100	900	101.62
6	STD-120-Flux_006.lcd	STD-120-Flux	12.322	1113218	46308					11	11.1782	1.01664e+06	1791.69	0.00176236	0.99638		111.782		1.1	110	890	111.782
7	blk_007.lcd	blk	-----	-----	-----					12	12.1944	1.11646e+06	4338.22	0.0038857	1.00143		121.944		1.2	120	880	121.944
8	STD-80-Flux_008.lcd	STD-80-Flux	12.33	734715	30427		Facteur de dilution courbe de calibration	Facteur de dilution échantillons
9	STD-90-Flux_009.lcd	STD-90-Flux	12.338	832589	34799		100	101
10	STD-100-Flux_010.lcd	STD-100-Flux	12.336	926626	38546					Slope	92928
11	STD-110-Flux_011.lcd	STD-110-Flux	12.327	1015643	42248					Intercept	-18363	Coeff. détermin.	0.999739
12	STD-120-Flux_012.lcd	STD-120-Flux	12.327	1114515	46458						-0.0197987
13	blk_013.lcd	blk	-----	-----	-----
14	STD-80-Flux_014.lcd	STD-80-Flux	12.301	735598	30862
15	STD-90-Flux_015.lcd	STD-90-Flux	12.304	832495	34763
16	STD-100-Flux_016.lcd	STD-100-Flux	12.298	928420	38886
17	STD-110-Flux_017.lcd	STD-110-Flux	12.3	1015430	42214
18	STD-120-Flux_018.lcd	STD-120-Flux	12.297	1115256	46519
19	blk_019.lcd	blk	-----	-----	-----
20	PropIL-1-Fond_020.lcd	PropIL-1-Fond	12.291	916378	38632
21	PropIL-1-Surface_021.lcd	PropIL-1-Surface	12.297	924289	39163
22	PropIL-1-Centre_022.lcd	PropIL-1-Centre	12.296	917503	39574
23	PropIL-2-Fond_023.lcd	PropIL-2-Fond	12.303	896748	38477
24	PropIL-2-Surface_024.lcd	PropIL-2-Surface	12.303	892804	38119
25	PropIL-2-Centre_025.lcd	PropIL-2-Centre	12.305	899839	38237
26	PropSMOF-1-Fond_026.lcd	PropSMOF-1-Fond	12.313	901135	38616
27	PropSMOF-1-Surface_027.lcd	PropSMOF-1-Surface	12.326	892966	38107		Masse propofol (g)	Volume (mL)	Échantillon	Aire du pic	Concentration attendue (mg/mL)	Regressed (mg/mL)	% of attendu	% OF NOM	% of NOM moyen	CV (%)
28	PropSMOF-11-Centre_028.lcd	PropSMOF-11-Centre	12.331	889796	38329		502.63	50	PropIL-1-Fond	916378	10.0526	9.95917	0.990706	0.995917	0.999127	0.00456387
29	PropSMOF-2-Fond_029.lcd	PropSMOF-2-Fond	12.337	900886	38167		502.63	50	PropIL-1-Surface	924289	10.0526	10.0435	0.999091	1.00435
30	PropSMOF-2-Surface_030.lcd	PropSMOF-2-Surface	12.354	898375	38124		502.63	50	PropIL-1-Centre	917503	10.0526	9.97116	0.991899	0.997116
31	PropSMOF-2-Centre_031.lcd	PropSMOF-2-Centre	12.34	897592	38251		497.36	50	PropIL-2-Fond	896748	9.9472	9.75003	0.980178	0.975003	0.9747	0.0038544
32	blk_032.lcd	blk	-----	-----	-----		497.36	50	PropIL-2-Surface	892804	9.9472	9.70801	0.975954	0.970801
33	STD-80-Flux_033.lcd	STD-80-Flux	12.312	738316	31145		497.36	50	PropIL-2-Centre	899839	9.9472	9.78296	0.983489	0.978296
34	STD-90-Flux_034.lcd	STD-90-Flux	12.302	835977	35162		494.4	50	PropSMOF-1-Fond	901135	9.888	9.79677	0.990773	0.979677	0.972749	0.00640778
35	STD-100-Flux_035.lcd	STD-100-Flux	12.273	928784	39147		494.4	50	PropSMOF-1-Surface	892966	9.888	9.70973	0.981971	0.970973
36	STD-110-Flux_036.lcd	STD-110-Flux	12.268	1019285	42985		494.4	50	PropSMOF-1-Centre	889796	9.888	9.67596	0.978556	0.967596
37	STD-120-Flux_037.lcd	STD-120-Flux	12.271	1122841	47900		501.22	50	PropSMOF-2-Fond	900886	10.0244	9.79412	0.977028	0.979412	0.97735	0.001876
							501.22	50	PropSMOF-2-Surface	898375	10.0244	9.76736	0.974359	0.976736
							501.22	50	PropSMOF-2-Centre	897592	10.0244	9.75902	0.973527	0.975902
								Légende:
									Écart =
									< 5 %
									10% ≤ é ≤ 5%
									> 10%

## Sheet: HPLC valid J3
Data#	Data Filename	Sample Name	Ret. Time	Area	Height
1	blk_001.lcd	blk	-----	-----	-----		Masse de propofol (mg)	Volume de propofol (mL)	Concentration réelle (mg/mL)	Standard Flux #3
2	STD-80-Flux_002.lcd	STD-80-Flux	12.311	742065	31124		101.62	100	1.0162	Conc nominale (mg/mL)	Concentrations réelles (mg/mL)	Area moyenne	ET	CV	Recouvrement
3	STD-90-Flux_003.lcd	STD-90-Flux	12.312	844293	35522					8	8.1296	744294	3652.26	0.00490702	0.998766
4	STD-100-Flux_004.lcd	STD-100-Flux	12.308	937249	39205					9	9.1458	846355	2139.43	0.00252782	1.00449
5	STD-110-Flux_005.lcd	STD-110-Flux	12.311	1027417	43644					10	10.162	939993	2166.43	0.00230473	1.0004
6	STD-120-Flux_006.lcd	STD-120-Flux	12.294	1133507	47715					11	11.1782	1028001	1654.01	0.00160895	0.991793
7	blk_007.lcd	blk	-----	-----	-----					12	12.1944	1.13933e+06	5534.22	0.00485742	1.00462
8	STD-80-Flux_008.lcd	STD-80-Flux	12.284	742010	31157		Facteur de dilution courbe de calibration	Facteur de dilution échantillons
9	STD-90-Flux_009.lcd	STD-90-Flux	12.286	844860	35596		100	101
10	STD-100-Flux_010.lcd	STD-100-Flux	12.278	939676	39560					Slope	95624
11	STD-110-Flux_011.lcd	STD-110-Flux	12.289	1026879	43297					Intercept	-32131	Coeff. détermin.	0.998705
12	STD-120-Flux_012.lcd	STD-120-Flux	12.298	1136329	47992						-0.0341822
13	blk_013.lcd	blk	-----	-----	-----
14	STD-80-Flux_014.lcd	STD-80-Flux	12.277	743417	31088
15	STD-90-Flux_015.lcd	STD-90-Flux	12.281	847454	35802
16	STD-100-Flux_016.lcd	STD-100-Flux	12.285	940584	39740
17	STD-110-Flux_017.lcd	STD-110-Flux	12.288	1027249	42997
18	STD-120-Flux_018.lcd	STD-120-Flux	12.286	1141527	48979
19	blk_019.lcd	blk	-----	-----	-----
20	PropIL-1-Fond_020.lcd	PropIL-1-Fond	12.285	927292	40109
21	PropIL-1-Surface_021.lcd	PropIL-1-Surface	12.285	934581	39693
22	PropIL-1-Centre_022.lcd	PropIL-1-Centre	12.296	924470	40118
23	PropIL-2-Fond_023.lcd	PropIL-2-Fond	12.318	905132	38594
24	PropIL-2-Surface_024.lcd	PropIL-2-Surface	12.331	903080	38968
25	PropIL-2-Centre_025.lcd	PropIL-2-Centre	12.324	910782	38599
26	PropSMOF-1-Fond_026.lcd	PropSMOF-1-Fond	12.325	910072	39520
27	PropSMOF-1-Surface_027.lcd	PropSMOF-1-Surface	12.301	912473	39349		Masse propofol (g)	Volume (mL)	Échantillon	Aire du pic	Concentration attendue (mg/mL)	Regressed (mg/mL)	% of attendu	% OF NOM	% of NOM moyen	CV (%)
28	PropSMOF-11-Centre_028.lcd	PropSMOF-11-Centre	12.302	912970	39573		502.63	50	PropIL-1-Fond	927292	10.0526	9.93395	0.988197	0.993395	0.994936	0.0054296
29	PropSMOF-2-Fond_029.lcd	PropSMOF-2-Fond	12.3	908943	39571		502.63	50	PropIL-1-Surface	934581	10.0526	10.0094	0.995704	1.00094
30	PropSMOF-2-Surface_030.lcd	PropSMOF-2-Surface	12.286	905155	38484		502.63	50	PropIL-1-Centre	924470	10.0526	9.90473	0.98529	0.990473
31	PropSMOF-2-Centre_031.lcd	PropSMOF-2-Centre	12.26	909723	39844		497.36	50	PropIL-2-Fond	905132	9.9472	9.7045	0.975601	0.97045	0.971692	0.00425015
32	blk_032.lcd	blk	-----	-----	-----		497.36	50	PropIL-2-Surface	903080	9.9472	9.68325	0.973465	0.968325
33	STD-80-Flux_033.lcd	STD-80-Flux	12.252	749685	32807		497.36	50	PropIL-2-Centre	910782	9.9472	9.763	0.981482	0.9763
34	STD-90-Flux_034.lcd	STD-90-Flux	12.225	848812	36315		494.4	50	PropSMOF-1-Fond	910072	9.888	9.75565	0.986615	0.975565	0.977394	0.00164173
35	STD-100-Flux_035.lcd	STD-100-Flux	12.205	942463	40142		494.4	50	PropSMOF-1-Surface	912473	9.888	9.78051	0.989129	0.978051
36	STD-110-Flux_036.lcd	STD-110-Flux	12.193	1030459	43900		494.4	50	PropSMOF-1-Centre	912970	9.888	9.78566	0.98965	0.978566
37	STD-120-Flux_037.lcd	STD-120-Flux	12.207	1145974	49610		501.22	50	PropSMOF-2-Fond	908943	10.0244	9.74396	0.972024	0.974396	0.973358	0.00259926
							501.22	50	PropSMOF-2-Surface	905155	10.0244	9.70474	0.968112	0.970474
							501.22	50	PropSMOF-2-Centre	909723	10.0244	9.75204	0.97283	0.975204
								Légende:
									Écart =
									< 5 %
									10% ≤ é ≤ 5%
									> 10%

## Sheet: HPLC variability
	Intraday
	Sample	Area 1	Area 2	Area 3	Area 4	Mean	std dev	RSD(%)	Acceptation
	0.8	730414	729756	729749	732962	730720	1526.69	0.0020829	RSD ≤ 3%
	0.9	826093	824065	825605	831836	826900	3402.43	0.00409027	RSD ≤ 3%
	1	914595	910470	911222	920857	914286	4733.69	0.00514053	RSD ≤ 3%
	1.1	1009843	1008544	1007885	1014132	1010101	2807.75	0.00276863	RSD ≤ 3%
	1.2	1099473	1097529	1098000	1108094	1100774	4949.75	0.00446691	RSD ≤ 3%
	Inter-day
	Sample	Area 1	Area 2	Area 3	Mean	std dev	RSD(%)	Acceptation
	0.8	730720	735981	744294	736999	6843.95	0.00928624	RSD ≤ 3%
	0.9	826900	833267	846355	835507	9919.07	0.0118719	RSD ≤ 3%
	1	914286	927485	939993	927255	12855	0.0138636	RSD ≤ 3%
	1.1	1010101	1.01664e+06	1028001	1.01825e+06	9057.2	0.00889488	RSD ≤ 3%
	1.2	1100774	1.11646e+06	1.13933e+06	1.11886e+06	19391.6	0.0173317	RSD ≤ 3%
	accuracy Intra-day Calibration curve 1							accuracy Intra-day Calibration curve 2							accuracy Intra-day Calibration curve 3
	Sample	accuracy				Acceptation		Sample	accuracy				Acceptation		Sample	accuracy				Acceptation
		t=0	Mean	Std dev	RSD intra-day(%)				t=0	Mean	Std dev	RSD intra-day(%)				t=0	Mean	Std dev	RSD intra-day(%)
	80% (1)	0.997995	0.99841	0.00206687	0.00207016	95%-105%		80% (1)	0.997606	0.998513	0.00211664	0.00211979	95%-105%		80% (1)	0.995898	0.998766	0.00469814	0.00470395	95%-105%
	80% (2)	0.997105						80% (2)	0.996837						80% (2)	0.995827
	80% (3)	0.997095						80% (3)	0.998006						80% (3)	0.997637
	80% (4)	1.00144						80% (4)	1.0016						80% (4)	1.0057
	90% (1)	1.00225	1.00322	0.00409449	0.00408135	95%-105%		90% (1)	1.00055	1.00203	0.00214682	0.00214247	95%-105%		90% (1)	1.00213	1.00449	0.0024463	0.00243536	95%-105%
	90% (2)	0.999807						90% (2)	1.00124						90% (2)	1.00278
	90% (3)	1.00166						90% (3)	1.00113						90% (3)	1.00575
	90% (4)	1.00916						90% (4)	1.00522						90% (4)	1.0073
	100% (1)	0.997876	0.997541	0.00512687	0.00513951	95%-105%		100% (1)	1.00015	1.0016	0.00139321	0.00139098	95%-105%		100% (1)	0.997581	1.0004	0.00222945	0.00222855	95%-105%
	100% (2)	0.993408						100% (2)	1.00069						100% (2)	1.00008
	100% (3)	0.994222						100% (3)	1.00259						100% (3)	1.00101
	100% (4)	1.00466						100% (4)	1.00298						100% (4)	1.00295
	110% (1)	1.00094	1.00119	0.00276452	0.00276122	95%-105%		110% (1)	0.995971	0.99638	0.00172482	0.00173109	95%-105%		110% (1)	0.991247	0.991793	0.00154738	0.00156019	95%-105%
	110% (2)	0.999662						110% (2)	0.995416						110% (2)	0.990744
	110% (3)	0.999013						110% (3)	0.995211						110% (3)	0.99109
	110% (4)	1.00516						110% (4)	0.998922						110% (4)	0.994093
	120% (1)	0.998425	0.999599	0.0044674	0.00446919	95%-105%		120% (1)	0.99857	1.00143	0.00382828	0.00382282	95%-105%		120% (1)	0.999623	1.00462	0.00474602	0.00472419	95%-105%
	120% (2)	0.99667						120% (2)	0.999715						120% (2)	1.00204
	120% (3)	0.997095						120% (3)	1.00037						120% (3)	1.0065
	120% (4)	1.00621						120% (4)	1.00706						120% (4)	1.01031
	Exactitude Interday
	Échantillon	Précision			Moyenne	Écart type	CV Inter-day (%)	Acceptation
		t=0	24 h	48 h
	0.8	0.9984	0.9985	0.9988	0.998567	0.000208167	0.000208465	95%-105%
	0.9	1.0032	1.002	1.0045	1.00323	0.00125033	0.0012463	95%-105%
	1	0.9975	1.0016	1.0004	0.999833	0.00210792	0.00210827	95%-105%
	1.1	1.0012	0.9964	0.9918	0.996467	0.00470035	0.00471702	95%-105%
	1.2	0.9996	1.0014	1.0046	1.00187	0.00253246	0.00252774	95%-105%
	Sample	Propofol content at t=24h (mg/mL)	Mean (mg/mL)	Std dev (mg/mL)	RSD (%)	Acceptation					Échantillon	Ret. Time	Moyenne (min)	Écart type (min)	CV (%)	Acceptation (%)
	Prop-IL-1-Bottom	9.97265	9.98974	0.0500599	0.00501113	≤ 2%					blk	-----	12.3297	0.0195693	0.00158717	≤2%
	Prop-IL-1-Surface	10.0461									STD-80-Flux	12.332
	Prop-IL-1-Middle	9.95046									STD-90-Flux	12.329
	Prop-IL-2-Bottom	9.73892	9.76887	0.0532346	0.00544941	≤ 2%					STD-100-Flux	12.337
	Prop-IL-2-Surface	9.73734									STD-110-Flux	12.338
	Prop-IL-2-Middle	9.83033									STD-120-Flux	12.348
	Prop-SMOF-1-Bottom	9.7957	9.69583	0.110981	0.0114463	≤ 2%					blk	-----
	Prop-SMOF-1-Surface	9.71544									STD-80-Flux	12.346
	Prop-SMOF-1-Middle	9.57635									STD-90-Flux	12.356
	Prop-SMOF-2-Bottom	9.83815	9.79254	0.0395012	0.0040338	≤ 2%					STD-100-Flux	12.345
	Prop-SMOF-2-Surface	9.76957									STD-110-Flux	12.347
	Prop-SMOF-2-Middle	9.7699									STD-120-Flux	12.34
											blk	-----
											STD-80-Flux	12.341
											STD-90-Flux	12.342
											STD-100-Flux	12.332
											STD-110-Flux	12.33
											STD-120-Flux	12.327
											blk	-----
											STD-80-Flux	12.296
											STD-90-Flux	12.296
											STD-100-Flux	12.288
											STD-110-Flux	12.3
											STD-120-Flux	12.324

## Sheet: HPLC specificity
	Product	Retention time (min)	Area	Tailing		Resolution		Number of theorical plateus (N)		Peak width (min)
				Value	Acceptation	Value	Acceptation	Value	Acceptation
	Propofol	12.581	483419	0.963	≤ 1.5	2.873	≥ 2.5	1850.03	>1000	1.17
	RCB (1)	7.872	117703	0.969		3.2
	RCB (2)	10.868	35269	0.939		3.236

## Sheet: HPLC stab t0
Data#	Data Filename	Sample Name	Ret. Time	Area	Height
1	blk_001.lcd	blk	-----	-----	-----		Propofol mass (mg)	Propofol volume (mL)	Concentration (mg/mL)
2	STD-80-Flux_002.lcd	STD-80-Flux	12.261	706507	30414		99.41	100	0.9941	Nominal conc. (mg/mL)	Calculated conc. (mg/mL)	Mean area	Std dev	RSD	Accuracy
3	STD-90-Flux_003.lcd	STD-90-Flux	12.259	809772	35251					8	7.9528	706615	2244.33	0.00317617	0.971116
4	STD-100-Flux_004.lcd	STD-100-Flux	12.259	903981	38470					9	8.9469	810592	4272.31	0.0052706	0.998027
5	STD-110-Flux_005.lcd	STD-110-Flux	12.266	985287	42628					10	9.941	906833	3553.15	0.0039182	1.01053
6	STD-120-Flux_006.lcd	STD-120-Flux	12.265	1100459	47168					11	10.9351	984487	2066.13	0.00209869	1.00104
7	blk_007.lcd	blk	-----	-----	-----					12	11.9292	1.10019e+06	2278.91	0.00207139	1.03012
8	STD-80-Flux_008.lcd	STD-80-Flux	12.259	705539	30040		Dilution factor calibration curve	Dilution factor samples
9	STD-90-Flux_009.lcd	STD-90-Flux	12.257	808368	34459		100	101
10	STD-100-Flux_010.lcd	STD-100-Flux	12.269	905757	38509					Slope	86206
11	STD-110-Flux_011.lcd	STD-110-Flux	12.284	982545	41473					Intercept	40838	Coeff. détermin.	0.997017
12	STD-120-Flux_012.lcd	STD-120-Flux	12.287	1097555	46146						0.0450337
13	blk_013.lcd	blk	-----	-----	-----
14	STD-80-Flux_014.lcd	STD-80-Flux	12.279	704634	29520
15	STD-90-Flux_015.lcd	STD-90-Flux	12.26	807398	33962
16	STD-100-Flux_016.lcd	STD-100-Flux	12.243	905566	38069
17	STD-110-Flux_017.lcd	STD-110-Flux	12.229	983091	41598
18	STD-120-Flux_018.lcd	STD-120-Flux	12.219	1099659	46696
19	blk_019.lcd	blk	-----	-----	-----
20	PropIL-ta-1_020.lcd	PropIL-ta-1	12.227	901272	38780
21	PropIL-ta-1_021.lcd	PropIL-ta-1	12.212	903289	39813
22	PropIL-ta-2_022.lcd	PropIL-ta-2	12.21	910722	39829
23	PropIL-ta-2_023.lcd	PropIL-ta-2	12.221	911765	39756
24	PropIL-ta-3_024.lcd	PropIL-ta-3	12.227	918642	40559
25	PropIL-ta-3_025.lcd	PropIL-ta-3	12.22	918996	40502
26	PropIL-fr-4_026.lcd	PropIL-fr-4	12.217	916924	39538
27	PropIL-fr-4_027.lcd	PropIL-fr-4	12.218	917871	39942	Sample	Propofol mass (mg)	Volume (mL)	Sample	Peak area	Expected concentration (mg/mL)	Regressed (mg/mL)	% of expected	% OF NOM	% of NOM mean	RSD (%)	% of t=0
28	PropIL-fr-5_028.lcd	PropIL-fr-5	12.227	931825	40761	Propofol in Intralipid at 25oC	499.53	50.5	PropIL-ta-1	901272	9.89168	9.88232	0.999053	0.988232	0.999153	0.00855285	1
29	PropIL-fr-5_029.lcd	PropIL-fr-5	12.222	931978	40783			50.5	PropIL-ta-1	903289	9.89168	9.90548	1.00139	0.990548			1
30	PropIL-fr-6_030.lcd	PropIL-fr-6	12.228	919916	40515			50.5	PropIL-ta-2	910722	9.89168	9.99085	1.01003	0.999085			1
31	PropIL-fr-6_031.lcd	PropIL-fr-6	12.248	919094	39611			50.5	PropIL-ta-2	911765	9.89168	10.0028	1.01124	1.00028			1
32	blk_032.lcd	blk	-----	-----	-----			50.5	PropIL-ta-3	918642	9.89168	10.0818	1.01922	1.00818			1
33	PropSMOF-ta-1_033.lcd	PropSMOF-ta-1	12.339	905572	38824			50.5	PropIL-ta-3	918996	9.89168	10.0859	1.01963	1.00859			1
34	PropSMOF-ta-1_034.lcd	PropSMOF-ta-1	12.323	906108	39482	Propofol in Intralipid at 4oC	500.22	50.5	PropIL-fr-4	916924	9.90535	10.0621	1.01582	1.00621	1.01311	0.00795912	1
35	PropSMOF-ta-2_035.lcd	PropSMOF-ta-2	12.294	904900	38892			50.5	PropIL-fr-4	917871	9.90535	10.073	1.01692	1.0073			1
36	PropSMOF-ta-2_036.lcd	PropSMOF-ta-2	12.251	902746	38421			50.5	PropIL-fr-5	931825	9.90535	10.2332	1.0331	1.02332			1
37	PropSMOF-ta-3_037.lcd	PropSMOF-ta-3	12.244	909104	40069			50.5	PropIL-fr-5	931978	9.90535	10.235	1.03328	1.0235			1
38	PropSMOF-ta-3_038.lcd	PropSMOF-ta-3	12.218	910620	39889			50.5	PropIL-fr-6	919916	9.90535	10.0964	1.01929	1.00964			1
39	PropSMOF-fr-4_039.lcd	PropSMOF-fr-4	12.223	916493	40023			50.5	PropIL-fr-6	919094	9.90535	10.087	1.01834	1.0087			1
40	PropSMOF-fr-4_040.lcd	PropSMOF-fr-4	12.248	915853	39943		-------------	--------	blk	-----	--------------------	-------------------	------------------	------------------------	-------------------	---------------	------------
41	PropSMOF-fr-5_041.lcd	PropSMOF-fr-5	12.253	915367	39650	Propofol in Smoflipid at 25oC	506.45	50.5	PropSMOF-ta-1	905572	10.0287	9.9317	0.990327	0.99317	0.994246	0.0033249	1
42	PropSMOF-fr-5_042.lcd	PropSMOF-fr-5	12.259	916378	39990			50.5	PropSMOF-ta-1	906108	10.0287	9.93786	0.990941	0.993786			1
43	PropSMOF-fr-6_043.lcd	PropSMOF-fr-6	12.246	915302	39743			50.5	PropSMOF-ta-2	904900	10.0287	9.92398	0.989557	0.992398			1
44	PropSMOF-fr-6_044.lcd(Read only)	PropSMOF-fr-6	12.245	915423	40179			50.5	PropSMOF-ta-2	902746	10.0287	9.89924	0.98709	0.989924			1
45	blk_045.lcd	blk	-----	-----	-----			50.5	PropSMOF-ta-3	909104	10.0287	9.97227	0.994372	0.997227			1
46	STD-80-Flux_046.lcd	STD-80-Flux	12.236	709780	29974			50.5	PropSMOF-ta-3	910620	10.0287	9.98968	0.996108	0.998968			1
47	STD-90-Flux_047.lcd	STD-90-Flux	12.226	816832	35440	Propofol in Smoflipid at 4oC	502.99	50.5	PropSMOF-fr-4	916493	9.9602	10.0571	1.00973	1.00571	1.00492	0.000603626	1
48	STD-100-Flux_048.lcd	STD-100-Flux	12.216	912027	38744			50.5	PropSMOF-fr-4	915853	9.9602	10.0498	1.00899	1.00498			1
49	STD-110-Flux_049.lcd	STD-110-Flux	12.199	987026	41943			50.5	PropSMOF-fr-5	915367	9.9602	10.0442	1.00843	1.00442			1
50	STD-120-Flux_050.lcd	STD-120-Flux	12.181	1103068	46795			50.5	PropSMOF-fr-5	916378	9.9602	10.0558	1.0096	1.00558			1
								50.5	PropSMOF-fr-6	915302	9.9602	10.0435	1.00836	1.00435			1
								50.5	PropSMOF-fr-6	915423	9.9602	10.0448	1.0085	1.00448			1
								Légende:
									Écart =
									< 5 %
									10% ≤ é ≤ 5%
									> 10%

## Sheet: HPLC stab 24h
Data#	Data Filename	Sample Name	Ret. Time	Area	Height
1	blk_001.lcd	blk	-----	-----	-----		Propofol mass (mg)	Propofol volume (mL)	Concentration (mg/mL)
2	STD-80-Flux_001.lcd	STD-80-Flux	12.192	727329	31818		99.41	100	0.9941	Nominal conc. (mg/mL)	Calculated conc. (mg/mL)	Mean area	Std dev	RSD	Accuracy
3	STD-90-Flux_002.lcd	STD-90-Flux	12.178	805456	34573					8	7.9528	726304	1160.21	0.00159742	0.999834
4	STD-100-Flux_003.lcd	STD-100-Flux	12.175	902987	38644					9	8.9469	805980	2112.71	0.00262129	0.992046
5	STD-110-Flux_004.lcd	STD-110-Flux	12.17	991864	42956					10	9.941	903902	2741.88	0.00303338	1.00711
6	STD-120-Flux_005.lcd	STD-120-Flux	12.164	1061800	46471					11	10.9351	990197	3351.54	0.00338472	1.00709
7	blk_006.lcd	blk	-----	-----	-----					12	11.9292	1.06268e+06	3500.52	0.00329404	0.993656
8	STD-80-Flux_007.lcd	STD-80-Flux	12.169	724762	31133		Dilution factor calibration curve	Dilution factor samples
9	STD-90-Flux_008.lcd	STD-90-Flux	12.17	803699	34332		100	101
10	STD-100-Flux_009.lcd	STD-100-Flux	12.145	902706	38370					Slope	86206
11	STD-110-Flux_010.lcd	STD-110-Flux	12.152	988076	41902					Intercept	40838	Coeff. détermin.	0.997799
12	STD-120-Flux_011.lcd	STD-120-Flux	12.154	1060480	45026						0.0451797
13	blk_012.lcd	blk	-----	-----	-----
14	STD-80-Flux_013.lcd	STD-80-Flux	12.146	726073	30909
15	STD-90-Flux_014.lcd	STD-90-Flux	12.142	805970	34252
16	STD-100-Flux_015.lcd	STD-100-Flux	12.158	901952	38086
17	STD-110-Flux_016.lcd	STD-110-Flux	12.163	986797	41439
18	STD-120-Flux_017.lcd	STD-120-Flux	12.175	1060593	44936
19	blk_018.lcd	blk	-----	-----	-----
20	PropIL-ta-1_019.lcd	PropIL-ta-1	12.184	916077	39268
21	PropIL-ta-1_020.lcd	PropIL-ta-1	12.178	916028	39324
22	PropIL-ta-2_021.lcd	PropIL-ta-2	12.186	913649	39390
23	PropIL-ta-2_022.lcd	PropIL-ta-2	12.177	912467	39104
24	PropIL-ta-3_023.lcd	PropIL-ta-3	12.185	914989	38967
25	PropIL-ta-3_024.lcd	PropIL-ta-3	12.171	918610	40249
26	PropIL-fr-4_025.lcd	PropIL-fr-4	12.162	917305	39707
27	PropIL-fr-4_026.lcd	PropIL-fr-4	12.147	917682	39754	Sample	Propofol mass (mg)	Volume (mL)	Sample	Peak area	Expected concentration (mg/mL)	Regressed (mg/mL)	% of expected	% OF NOM	% of NOM mean	RSD (%)	% of t=0
28	PropIL-fr-5_027.lcd	PropIL-fr-5	12.141	915291	39727	Propofol in Intralipid at 25oC	499.53	50.5	PropIL-ta-1	916077	9.89168	10.0524	1.01624	1.00524	1.00435	0.00244935	1.01721
29	PropIL-fr-5_028.lcd	PropIL-fr-5	12.138	914903	39213			50.5	PropIL-ta-1	916028	9.89168	10.0518	1.01619	1.00518			1.01477
30	PropIL-fr-6_029.lcd	PropIL-fr-6	12.133	921305	40045			50.5	PropIL-ta-2	913649	9.89168	10.0245	1.01342	1.00245			1.00336
31	PropIL-fr-6_030.lcd	PropIL-fr-6	12.138	921291	39426			50.5	PropIL-ta-2	912467	9.89168	10.0109	1.01205	1.00109			1.00081
32	blk_031.lcd	blk	-----	-----	-----			50.5	PropIL-ta-3	914989	9.89168	10.0399	1.01498	1.00399			0.995838
33	PropSMOF-ta-1_032.lcd	PropSMOF-ta-1	12.136	904819	39293			50.5	PropIL-ta-3	918610	9.89168	10.0814	1.01918	1.00814			0.99956
34	PropSMOF-ta-1_033.lcd	PropSMOF-ta-1	12.128	905278	39177	Propofol in Intralipid at 4oC	500.22	50.5	PropIL-fr-4	917305	9.90535	10.0665	1.01627	1.00665	1.0074	0.00319468	1.00043
35	PropSMOF-ta-2_034.lcd	PropSMOF-ta-2	12.104	904558	39151			50.5	PropIL-fr-4	917682	9.90535	10.0708	1.0167	1.00708			0.999785
36	PropSMOF-ta-2_035.lcd	PropSMOF-ta-2	12.094	908752	40192			50.5	PropIL-fr-5	915291	9.90535	10.0433	1.01393	1.00433			0.981443
37	PropSMOF-ta-3_036.lcd	PropSMOF-ta-3	12.089	899561	39241			50.5	PropIL-fr-5	914903	9.90535	10.0389	1.01348	1.00389			0.980839
38	PropSMOF-ta-3_037.lcd	PropSMOF-ta-3	12.093	899161	38754			50.5	PropIL-fr-6	921305	9.90535	10.1124	1.0209	1.01124			1.00158
39	PropSMOF-fr-4_038.lcd	PropSMOF-fr-4	12.138	910035	39241			50.5	PropIL-fr-6	921291	9.90535	10.1122	1.02089	1.01122			1.0025
40	PropSMOF-fr-4_039.lcd	PropSMOF-fr-4	12.211	910929	39197		-------------	----------	blk	-----	--------------------	-------------------	------------------	------------------------	-------------------	---------------	-------------
41	PropSMOF-fr-5_040.lcd	PropSMOF-fr-5	12.288	903647	39195	Propofol in Smoflipid at 25oC	506.45	50.5	PropSMOF-ta-1	904819	10.0287	9.92305	0.989464	0.992305	0.991007	0.00426563	0.999129
42	PropSMOF-fr-5_041.lcd	PropSMOF-fr-5	12.254	900736	37931			50.5	PropSMOF-ta-1	905278	10.0287	9.92833	0.98999	0.992833			0.999041
43	PropSMOF-fr-6_042.lcd	PropSMOF-fr-6	12.241	910288	39034			50.5	PropSMOF-ta-2	904558	10.0287	9.92006	0.989165	0.992006			0.999604
44	PropSMOF-fr-6_043.lcd	PropSMOF-fr-6	12.194	912024	39242			50.5	PropSMOF-ta-2	908752	10.0287	9.96822	0.993969	0.996822			1.00697
45	blk_044.lcd	blk	-----	-----	-----			50.5	PropSMOF-ta-3	899561	10.0287	9.86266	0.983443	0.986266			0.989009
46	STD-80-Flux_045.lcd	STD-80-Flux	12.185	727050	30984			50.5	PropSMOF-ta-3	899161	10.0287	9.85807	0.982985	0.985807			0.986825
47	STD-90-Flux_046.lcd	STD-90-Flux	12.235	808793	33991	Propofol in Smoflipid at 4oC	502.99	50.5	PropSMOF-fr-4	910035	9.9602	9.98296	1.00229	0.998296	0.995894	0.00530608	0.992625
48	STD-100-Flux_047.lcd	STD-100-Flux	12.23	907962	38808			50.5	PropSMOF-fr-4	910929	9.9602	9.99323	1.00332	0.999323			0.994373
49	STD-110-Flux_048.lcd	STD-110-Flux	12.217	994052	42055			50.5	PropSMOF-fr-5	903647	9.9602	9.90959	0.994919	0.990959			0.986599
50	STD-120-Flux_049.lcd	STD-120-Flux	12.196	1067856	46174			50.5	PropSMOF-fr-5	900736	9.9602	9.87616	0.991563	0.987616			0.982134
								50.5	PropSMOF-fr-6	910288	9.9602	9.98587	1.00258	0.998587			0.994266
								50.5	PropSMOF-fr-6	912024	9.9602	10.0058	1.00458	1.00058			0.996114
								Légende:
									Écart =
									< 5 %
									10% ≤ é ≤ 5%
									> 10%

## Sheet: HPLC stab 48h
Data#	Data Filename	Sample Name	Ret. Time	Area	Height
1	blk_001.lcd	blk	-----	-----	-----		Propofol mass (mg)	Propofol volume (mL)	Concentration (mg/mL)
2	STD-100-Flux_002.lcd	STD-100-Flux	12.008	903517	39849		99.41	100	0.9941	Nominal conc. (mg/mL)	Calculated conc. (mg/mL)	Mean area	Std dev	RSD	Accuracy
3	STD-100-Flux_003.lcd	STD-100-Flux	12.006	901882	39746					8	7.9528	726304	1160.21	0.00159742	0.999834
4	STD-100-Flux_004.lcd	STD-100-Flux	12.005	902808	39820					9	8.9469	805980	2112.71	0.00262129	0.992046
5	PropIL-ta-1_005.lcd	PropIL-ta-1	12.005	911730	40000					10	9.941	903902	2741.88	0.00303338	1.00711
6	PropIL-ta-1_006.lcd	PropIL-ta-1	12.004	910589	39778					11	10.9351	990197	3351.54	0.00338472	1.00709
7	PropIL-ta-2_007.lcd	PropIL-ta-2	12.023	923090	40957					12	11.9292	1.06268e+06	3500.52	0.00329404	0.993656
8	PropIL-ta-2_008.lcd	PropIL-ta-2	12.004	920678	40587		Dilution factor calibration curve	Dilution factor samples
9	PropIL-ta-3_009.lcd	PropIL-ta-3	12.011	915357	39686		100	101
10	PropIL-ta-3_010.lcd	PropIL-ta-3	12.014	917128	40346					Slope	86206
11	STD-100-Flux_011.lcd	STD-100-Flux	12.01	901025	38822					Intercept	40838	Coeff. détermin.	0.997799
12	PropIL-fr-4_012.lcd	PropIL-fr-4	12.016	922964	40062						0.0451797
13	PropIL-fr-4_013.lcd	PropIL-fr-4	12.02	924180	40440
14	PropIL-fr-5_014.lcd	PropIL-fr-5	12.011	918708	39937
15	PropIL-fr-5_015.lcd	PropIL-fr-5	12.011	917576	39758
16	PropIL-fr-6_016.lcd	PropIL-fr-6	12.012	918873	40199
17	PropIL-fr-6_017.lcd	PropIL-fr-6	12.008	917955	39808
18	blk_018.lcd	blk	-----	-----	-----
19	STD-100-Flux_019.lcd	STD-100-Flux	12.007	901687	38314
20	PropSMOF-ta-1_020.lcd	PropSMOF-ta-1	11.99	908778	38964
21	PropSMOF-ta-1_021.lcd	PropSMOF-ta-1	11.986	911893	40570
22	PropSMOF-ta-2_022.lcd	PropSMOF-ta-2	11.975	909704	40173
23	PropSMOF-ta-2_023.lcd	PropSMOF-ta-2	11.979	908342	39700
24	PropSMOF-ta-3_024.lcd	PropSMOF-ta-3	11.967	905568	39743
25	PropSMOF-ta-3_025.lcd	PropSMOF-ta-3	11.97	904722	39044
26	STD-100-Flux_026.lcd	STD-100-Flux	11.959	900699	38666
27	PropSMOF-fr-4_027.lcd	PropSMOF-fr-4	11.976	923874	40817	Sample	Propofol mass (mg)	Volume (mL)	Sample	Peak area	Expected concentration (mg/mL)	Regressed (mg/mL)	% of expected	% OF NOM	% of NOM mean	RSD (%)	% of t=0
28	PropSMOF-fr-4_028.lcd	PropSMOF-fr-4	11.977	922725	40252	Propofol in Intralipid at 25oC	499.53	50.5	PropIL-ta-1	911730	9.89168	10.0024	1.0112	1.00024	1.00564	0.00560081	1.01215
29	PropSMOF-fr-5_029.lcd	PropSMOF-fr-5	11.973	914200	40034			50.5	PropIL-ta-1	910589	9.89168	9.98932	1.00987	0.998932			1.00846
30	PropSMOF-fr-5_030.lcd	PropSMOF-fr-5	11.98	915713	40124			50.5	PropIL-ta-2	923090	9.89168	10.1329	1.02439	1.01329			1.01422
31	PropSMOF-fr-6_031.lcd(Read only)	PropSMOF-fr-6	11.979	916184	40260			50.5	PropIL-ta-2	920678	9.89168	10.1052	1.02159	1.01052			1.01023
32	PropSMOF-fr-6_032.lcd	PropSMOF-fr-6	11.969	915535	39474			50.5	PropIL-ta-3	915357	9.89168	10.0441	1.01541	1.00441			0.996258
33	STD-100-Flux_033.lcd	STD-100-Flux	11.98	904803	39365			50.5	PropIL-ta-3	917128	9.89168	10.0644	1.01746	1.00644			0.997873
34	STD-100-Flux_034.lcd	STD-100-Flux	11.985	906297	40094	Propofol in Intralipid at 4oC	500.22	50.5	PropIL-fr-4	922964	9.90535	10.1315	1.02283	1.01315	1.00979	0.00318648	1.00689
								50.5	PropIL-fr-4	924180	9.90535	10.1454	1.02424	1.01454			1.00719
								50.5	PropIL-fr-5	918708	9.90535	10.0826	1.01789	1.00826			0.985278
								50.5	PropIL-fr-5	917576	9.90535	10.0696	1.01658	1.00696			0.983839
								50.5	PropIL-fr-6	918873	9.90535	10.0845	1.01808	1.00845			0.998814
								50.5	PropIL-fr-6	917955	9.90535	10.0739	1.01702	1.00739			0.998703
							-------------	--------	blk	-----	--------------------	-------------------	------------------	------------------------	-------------------	---------------	-------------
						Propofol in Smoflipid at 25oC	506.45	50.5	PropSMOF-ta-1	908778	10.0287	9.96852	0.993998	0.996852	0.996152	0.0030623	1.00371
								50.5	PropSMOF-ta-1	911893	10.0287	10.0043	0.997566	1.00043			1.00669
								50.5	PropSMOF-ta-2	909704	10.0287	9.97916	0.995059	0.997916			1.00556
								50.5	PropSMOF-ta-2	908342	10.0287	9.96352	0.993499	0.996352			1.00649
								50.5	PropSMOF-ta-3	905568	10.0287	9.93166	0.990322	0.993166			0.995928
								50.5	PropSMOF-ta-3	904722	10.0287	9.92194	0.989353	0.992194			0.993219
						Propofol in Smoflipid at 4oC	502.99	50.5	PropSMOF-fr-4	923874	9.9602	10.1419	1.01824	1.01419	1.00749	0.00472416	1.00843
								50.5	PropSMOF-fr-4	922725	9.9602	10.1287	1.01692	1.01287			1.00785
								50.5	PropSMOF-fr-5	914200	9.9602	10.0308	1.00709	1.00308			0.998666
								50.5	PropSMOF-fr-5	915713	9.9602	10.0482	1.00883	1.00482			0.99924
								50.5	PropSMOF-fr-6	916184	9.9602	10.0536	1.00938	1.00536			1.00101
								50.5	PropSMOF-fr-6	915535	9.9602	10.0461	1.00863	1.00461			1.00013
								Légende:
									Écart =
									< 5 %
									10% ≤ é ≤ 5%
									> 10%

## Sheet: HPLC stab 72h
Data#	Data Filename	Sample Name	Ret. Time	Area	Height
1	blk_001.lcd	blk	-----	-----	-----		Propofol mass (mg)	Propofol volume (mL)	Concentration (mg/mL)
2	STD-100-Flux_002.lcd	STD-100-Flux	11.972	898791	38420		99.41	100	0.9941	Nominal conc. (mg/mL)	Calculated conc. (mg/mL)	Mean area	Std dev	RSD	Accuracy
3	STD-100-Flux_003.lcd	STD-100-Flux	11.973	899423	38444					8	7.9528	726304	1160.21	0.00159742	0.999834
4	STD-100-Flux_004.lcd	STD-100-Flux	11.977	899550	38683					9	8.9469	805980	2112.71	0.00262129	0.992046
5	PropIL-ta-1_005.lcd	PropIL-ta-1	11.979	913916	40176					10	9.941	903902	2741.88	0.00303338	1.00711
6	PropIL-ta-1_006.lcd	PropIL-ta-1	11.979	913715	39979					11	10.9351	990197	3351.54	0.00338472	1.00709
7	PropIL-ta-2_007.lcd	PropIL-ta-2	11.983	924153	40574					12	11.9292	1.06268e+06	3500.52	0.00329404	0.993656
8	PropIL-ta-2_008.lcd	PropIL-ta-2	11.984	920772	39842		Dilution factor calibration curve	Dilution factor samples
9	PropIL-ta-3_009.lcd	PropIL-ta-3	11.984	913148	39547		100	101
10	PropIL-ta-3_010.lcd	PropIL-ta-3	11.996	914280	39579					Slope	86206
11	STD-100-Flux_011.lcd	STD-100-Flux	11.988	900287	39017					Intercept	40838	Coeff. détermin.	0.997799
12	PropIL-fr-4_012.lcd	PropIL-fr-4	11.993	916764	40450						0.0451797
13	PropIL-fr-4_013.lcd	PropIL-fr-4	11.996	918721	40840
14	PropIL-fr-5_014.lcd	PropIL-fr-5	11.994	922504	40271
15	PropIL-fr-5_015.lcd	PropIL-fr-5	12	921055	40024
16	PropIL-fr-6_016.lcd	PropIL-fr-6	12.008	910444	40277
17	PropIL-fr-6_017.lcd	PropIL-fr-6	12.014	911525	40440
18	blk_018.lcd	blk	-----	-----	-----
19	STD-100-Flux_019.lcd	STD-100-Flux	11.997	901173	38862
20	PropSMOF-ta-1_020.lcd	PropSMOF-ta-1	12.001	907739	39335
21	PropSMOF-ta-1_021.lcd	PropSMOF-ta-1	12.001	909523	39669
22	PropSMOF-ta-2_022.lcd	PropSMOF-ta-2	11.996	911022	39995
23	PropSMOF-ta-2_023.lcd	PropSMOF-ta-2	11.978	911198	39773
24	PropSMOF-ta-3_024.lcd	PropSMOF-ta-3	11.959	901405	39607
25	PropSMOF-ta-3_025.lcd	PropSMOF-ta-3	11.958	901105	39232
26	STD-100-Flux_026.lcd	STD-100-Flux	-----	-----	-----
27	PropSMOF-fr-4_027.lcd	PropSMOF-fr-4	11.957	915602	40160	Sample	Propofol mass (mg)	Volume (mL)	Sample	Peak area	Expected concentration (mg/mL)	Regressed (mg/mL)	% of expected	% OF NOM	% of NOM mean	RSD (%)	% of t=0
28	PropSMOF-fr-4_028.lcd	PropSMOF-fr-4	11.96	914960	40457	Propofol in Intralipid at 25oC	499.53	50.5	PropIL-ta-1	913916	9.89168	10.0275	1.01373	1.00275	1.00591	0.00528817	1.01469
29	PropSMOF-fr-5_029.lcd	PropSMOF-fr-5	11.968	914351	40206			50.5	PropIL-ta-1	913715	9.89168	10.0252	1.0135	1.00252			1.01209
30	PropSMOF-fr-5_030.lcd	PropSMOF-fr-5	11.975	914158	39747			50.5	PropIL-ta-2	924153	9.89168	10.1451	1.02562	1.01451			1.01544
31	PropSMOF-fr-6_031.lcd	PropSMOF-fr-6	11.967	907338	39612			50.5	PropIL-ta-2	920772	9.89168	10.1063	1.02169	1.01063			1.01034
32	PropSMOF-fr-6_032.lcd	PropSMOF-fr-6	11.975	909285	39858			50.5	PropIL-ta-3	913148	9.89168	10.0187	1.01284	1.00187			0.993741
33	STD-100-Flux_033.lcd	STD-100-Flux	11.956	902685	38744			50.5	PropIL-ta-3	914280	9.89168	10.0317	1.01416	1.00317			0.99463
34	STD-100-Flux_034.lcd	STD-100-Flux	11.965	903243	38886	Propofol in Intralipid at 4oC	500.22	50.5	PropIL-fr-4	916764	9.90535	10.0602	1.01564	1.00602	1.00611	0.00565154	0.999817
								50.5	PropIL-fr-4	918721	9.90535	10.0827	1.01791	1.00827			1.00097
								50.5	PropIL-fr-5	922504	9.90535	10.1262	1.02229	1.01262			0.989539
								50.5	PropIL-fr-5	921055	9.90535	10.1095	1.02061	1.01095			0.987743
								50.5	PropIL-fr-6	910444	9.90535	9.98766	1.00831	0.998766			0.989225
								50.5	PropIL-fr-6	911525	9.90535	10.0001	1.00956	1.00001			0.991382
							-------------	--------	blk	-----	--------------------	-------------------	------------------	------------------------	-------------------	---------------	-------------
						Propofol in Smoflipid at 25oC	506.45	50.5	PropSMOF-ta-1	907739	10.0287	9.95659	0.992808	0.995659	0.994809	0.00533499	1.00251
								50.5	PropSMOF-ta-1	909523	10.0287	9.97708	0.994851	0.997708			1.00395
								50.5	PropSMOF-ta-2	911022	10.0287	9.9943	0.996568	0.99943			1.00709
								50.5	PropSMOF-ta-2	911198	10.0287	9.99632	0.99677	0.999632			1.00981
								50.5	PropSMOF-ta-3	901405	10.0287	9.88384	0.985554	0.988384			0.991133
								50.5	PropSMOF-ta-3	901105	10.0287	9.8804	0.985211	0.98804			0.98906
						Propofol in Smoflipid at 4oC	502.99	50.5	PropSMOF-fr-4	915602	9.9602	10.0469	1.0087	1.00469	1.00126	0.00393204	0.998982
								50.5	PropSMOF-fr-4	914960	9.9602	10.0395	1.00796	1.00395			0.998979
								50.5	PropSMOF-fr-5	914351	9.9602	10.0325	1.00726	1.00325			0.998838
								50.5	PropSMOF-fr-5	914158	9.9602	10.0303	1.00704	1.00303			0.997464
								50.5	PropSMOF-fr-6	907338	9.9602	9.95198	0.999175	0.995198			0.990893
								50.5	PropSMOF-fr-6	909285	9.9602	9.97435	1.00142	0.997435			0.992982
								Légende:
									Écart =
									< 5 %
									10% ≤ é ≤ 5%
									> 10%

## Sheet: HPLC stab 7j
Data#	Data Filename	Sample Name	Ret. Time	Area	Height
1	blk_001.lcd	blk	-----	-----	-----		Propofol mass (mg)	Propofol volume (mL)	Concentration (mg/mL)
2	STD-100-Flux_002.lcd	STD-100-Flux	11.978	898808	38017		99.41	100	0.9941	Nominal conc. (mg/mL)	Calculated conc. (mg/mL)	Mean area	Std dev	RSD	Accuracy
3	STD-100-Flux_003.lcd	STD-100-Flux	11.977	898210	37792					8	7.9528	726304	1160.21	0.00159742	0.999834
4	STD-100-Flux_004.lcd	STD-100-Flux	11.978	899616	37730					9	8.9469	805980	2112.71	0.00262129	0.992046
5	PropIL-ta-1_005.lcd	PropIL-ta-1	11.976	906068	39211					10	9.941	903902	2741.88	0.00303338	1.00711
6	PropIL-ta-1_006.lcd	PropIL-ta-1	11.973	907929	40237					11	10.9351	990197	3351.54	0.00338472	1.00709
7	PropIL-ta-2_007.lcd	PropIL-ta-2	11.975	917635	40715					12	11.9292	1.06268e+06	3500.52	0.00329404	0.993656
8	PropIL-ta-2_008.lcd	PropIL-ta-2	11.972	916299	39787		Dilution factor calibration curve	Dilution factor samples
9	PropIL-ta-3_009.lcd	PropIL-ta-3	11.958	903737	39036		100	101
10	PropIL-ta-3_010.lcd	PropIL-ta-3	11.949	906240	39599					Slope	86206
11	STD-100-Flux_011.lcd	STD-100-Flux	11.941	901330	38769					Intercept	40838	Coeff. détermin.	0.997799
12	PropIL-fr-4_012.lcd	PropIL-fr-4	11.928	906127	39610						0.0451797
13	PropIL-fr-4_013.lcd	PropIL-fr-4	11.935	912293	39891
14	PropIL-fr-5_014.lcd	PropIL-fr-5	11.936	909093	40409
15	PropIL-fr-5_015.lcd	PropIL-fr-5	11.935	911017	40411
16	PropIL-fr-6_016.lcd	PropIL-fr-6	11.948	910645	40279
17	PropIL-fr-6_017.lcd	PropIL-fr-6	11.948	911965	40026
18	blk_018.lcd	blk	-----	-----	-----
19	STD-100-Flux_019.lcd	STD-100-Flux	11.929	902917	39211
20	PropSMOF-ta-1_020.lcd	PropSMOF-ta-1	11.917	903301	38977
21	PropSMOF-ta-1_021.lcd	PropSMOF-ta-1	11.906	902654	38993
22	PropSMOF-ta-2_022.lcd	PropSMOF-ta-2	11.909	892296	39732
23	PropSMOF-ta-2_023.lcd	PropSMOF-ta-2	11.894	892489	39629
24	PropSMOF-ta-3_024.lcd	PropSMOF-ta-3	11.898	897049	39175
25	PropSMOF-ta-3_025.lcd	PropSMOF-ta-3	11.883	896540	39178
26	STD-100-Flux_026.lcd	STD-100-Flux	11.897	904452	39131
27	PropSMOF-fr-4_027.lcd	PropSMOF-fr-4	11.904	903016	39620	Sample	Propofol mass (mg)	Volume (mL)	Sample	Peak area	Expected concentration (mg/mL)	Regressed (mg/mL)	% of expected	% OF NOM	% of NOM mean	RSD (%)	% of t=0
28	PropSMOF-fr-4_028.lcd	PropSMOF-fr-4	11.891	902122	39719	Propofol in Intralipid at 25oC	499.53	50.5	PropIL-ta-1	906068	9.89168	9.9374	1.00462	0.99374	0.997855	0.00671838	1.00557
29	PropSMOF-fr-5_029.lcd	PropSMOF-fr-5	11.894	905901	40089			50.5	PropIL-ta-1	907929	9.89168	9.95877	1.00678	0.995877			1.00538
30	PropSMOF-fr-5_030.lcd	PropSMOF-fr-5	11.885	906694	39906			50.5	PropIL-ta-2	917635	9.89168	10.0702	1.01805	1.00702			1.00795
31	PropSMOF-fr-6_031.lcd	PropSMOF-fr-6	11.895	905239	40163			50.5	PropIL-ta-2	916299	9.89168	10.0549	1.0165	1.00549			1.00521
32	PropSMOF-fr-6_032.lcd	PropSMOF-fr-6	11.885	903908	39359			50.5	PropIL-ta-3	903737	9.89168	9.91063	1.00192	0.991063			0.98302
33	STD-100-Flux_033.lcd	STD-100-Flux	11.89	902414	38548			50.5	PropIL-ta-3	906240	9.89168	9.93937	1.00482	0.993937			0.985474
34	STD-100-Flux_034.lcd	STD-100-Flux	11.893	905006	39113	Propofol in Intralipid at 4oC	500.22	50.5	PropIL-fr-4	906127	9.90535	9.93808	1.0033	0.993808	0.998474	0.00263189	0.987676
								50.5	PropIL-fr-4	912293	9.90535	10.0089	1.01045	1.00089			0.99364
								50.5	PropIL-fr-5	909093	9.90535	9.97214	1.00674	0.997214			0.974487
								50.5	PropIL-fr-5	911017	9.90535	9.99424	1.00897	0.999424			0.976478
								50.5	PropIL-fr-6	910645	9.90535	9.98997	1.00854	0.998997			0.989454
								50.5	PropIL-fr-6	911965	9.90535	10.0051	1.01007	1.00051			0.991883
							-------------	--------	blk	-----	--------------------	-------------------	------------------	------------------------	-------------------	---------------	-------------
						Propofol in Smoflipid at 25oC	506.45	50.5	PropSMOF-ta-1	903301	10.0287	9.90562	0.987726	0.990562	0.983771	0.00556132	0.997374
								50.5	PropSMOF-ta-1	902654	10.0287	9.89819	0.986985	0.989819			0.996008
								50.5	PropSMOF-ta-2	892296	10.0287	9.77922	0.975122	0.977922			0.985413
								50.5	PropSMOF-ta-2	892489	10.0287	9.78144	0.975344	0.978144			0.9881
								50.5	PropSMOF-ta-3	897049	10.0287	9.83381	0.980566	0.983381			0.986116
								50.5	PropSMOF-ta-3	896540	10.0287	9.82797	0.979983	0.982797			0.983812
						Propofol in Smoflipid at 4oC	502.99	50.5	PropSMOF-fr-4	903016	9.9602	9.90235	0.994192	0.990235	0.991916	0.0020405	0.984609
								50.5	PropSMOF-fr-4	902122	9.9602	9.89208	0.993161	0.989208			0.984308
								50.5	PropSMOF-fr-5	905901	9.9602	9.93548	0.997518	0.993548			0.989176
								50.5	PropSMOF-fr-5	906694	9.9602	9.94459	0.998433	0.994459			0.988939
								50.5	PropSMOF-fr-6	905239	9.9602	9.92788	0.996755	0.992788			0.988492
								50.5	PropSMOF-fr-6	903908	9.9602	9.91259	0.99522	0.991259			0.986834
								Légende:
									Écart =
									< 5 %
									10% ≤ é ≤ 5%
									> 10%

[truncated: 3 more sheets: HPLC stability resume, Particle sizes Coulter, pH]
